# Supplementary material for: A new synonym for Viburnum erosum (Viburnaceae) in East China, based on morphological and molecular evidence
Source: PLoS One. 2025 Apr 23;20(4):e0312920. doi: 10.1371/journal.pone.0312920 (PMC12017528; doi:10.1371/journal.pone.0312920)
Supplement: S1 Table — Star symbol indicates the newly obtained sequences. (XLSX) [file pone.0312920.s001.xlsx]

## Sheet: S1 Table
A new synonym of Viburnum erosum (Viburnaceae) Zhejiang, China, based on morphological and molecular evidence
Liao-Cheng Zhao1,2#, Yi-Tian Wang1#, Zi-Jian Tang1, Li-Hong Qiu 1,3*, Ming Tang 1, 3*
1 College of Forestry, Jiangxi Agricultural University, Nanchang 330045, Jiangxi, China 2 Laboratory of Systematic Evolution and Biogeography of Woody Plants, College of Ecology and Nature Conservation, Beijing Forestry University, Beijing 10083, China 3 Jiangxi Provincial Key Laboratory of Conservation Biology (2023SSY02081), Jiangxi Agricultural University, Nanchang 330045, Jiangxi, China
#This two authors contributed equally to this work
*Corresponding authors: Ming Tang (tangming@jxau.edu.cn); Li-Hong Qiu (qiulihong@jxau.edu.cn)
Table S1. Detailed information of samples in the study.
Species	ITS			matK			ndhF			rbcL
	GenBank	Voucher information	Herbarium	GenBank	Voucher information	Herbarium	GenBank	Voucher information	Herbarium	GenBank	Voucher information	Herbarium
sect. Viburnum
Viburnum buddleifolium C. H. Wright	JQ805152	Rock 12068	A	MN914762	P.W. Sweeney et al. PWS 2607	YU	MN937387	P.W. Sweeney et al. PWS 2607	YU	MN937418	P.W. Sweeney et al. PWS 2607	YU
Viburnum burejaeticum Regel & Herder	JQ805153	Meye et al. 99	A	JQ805231	K. Schmandt 375-95A, 00223095	A	JX049463	K. Schmandt 375-95A, 00223095	A	JX049473	K. Schmandt 375-95A, 00223095	A
Viburnum glomeratum Maximowicz	JQ805154	Boufford, et al. 29843	A	MN914770	P.W. Sweeney et al. PWS 2559	YU	MN937395	P.W. Sweeney et al. PWS 2559	YU	MN937426	P.W. Sweeney et al. PWS 2559	YU
Viburnum macrocephalum Fortune	EF462984	M.J. Donoghue 101	YU	HQ591604	M.J. Donoghue 101	YU	HQ591673	M.J. Donoghue 101	YU	HQ591745	M.J. Donoghue 101	YU
Viburnum mongolicum (Pallas) Rehder	EF462985	M.J. Donoghue s.n.	YU	HQ591607	M.J. Donoghue s.n.	YU	HQ591676	M.J. Donoghue s.n.	YU	HQ591748	M.J. Donoghue s.n.	YU
Viburnum rhytidophyllum Hemsley	AY265146	M.J. Donoghue & R.C. Winkworth 8	YU	HQ591618	M.J. Donoghue & R.C. Winkworth 8	YU	HQ591685	M.J. Donoghue & R.C. Winkworth 8	YU	HQ591759	M.J. Donoghue & R.C. Winkworth 8	YU
Viburnum schensianum Maximowicz	HQ591975	Boufford et al. 26082	A	MN914778	P.W. Sweeney et al. PWS 2565	YU	MN937402	P.W. Sweeney et al. PWS 2565	YU	MN937434	P.W. Sweeney et al. PWS 2565	YU
Viburnum utile Hemsley	AY265156	Egolf 2336-E	A	MN914783	P.W. Sweeney et al. PWS 2593	YU	MN937407	P.W. Sweeney et al. PWS 2593	YU	MN937439	P.W. Sweeney et al. PWS 2593	YU
Viburnum chinshanense Graebner	MN952530	P.W. Sweeney et al. 2269	YU	MN987600	P.W. Sweeney et al. PWS 2269	YU	MN987734	P.W. Sweeney et al. PWS 2269	YU	MN987618	P.W. Sweeney et al. PWS 2269	YU
Viburnum congestum Rehder	MN952544	P.W. Sweeney et al. 2235	YU	MN914754	P.W. Sweeney et al. 2235	YU	MN937379	P.W. Sweeney et al. 2235	YU	MN937410	P.W. Sweeney et al. 2235	YU
sect. Pseudotinus C. B. Clarke
Viburnum nervosum D. Don	AY265118	D. Boufford et al. 27388	A	MN914773	P.W. Sweeney et al. 2298	YU	MN937398	P.W. Sweeney et al. 2298	YU	MN937429	P.W. Sweeney et al. 2298	YU
Viburnum sympodiale Graebner	MN952568	K.F. Chung KFC 1932	YU	MN914782	K.F. Chung KFC 1932	YU	MN937406	K.F. Chung KFC 1932	YU	MN937438	K.F. Chung KFC 1932	YU
sect. Tinus (Miller) C. B. Clarke
Viburnum atrocyaneum C. B. Clarke	HQ591950	Boufford et al. 34956	A	HQ591559	Boufford et al. 34956	A	HQ591642	Boufford et al. 34956	A	HQ591703	Boufford et al. 34956	A
Viburnum cinnamomifolium Rehder	MN952555	P.W. Sweeney et al. PWS 2255	YU	MN914765	P.W. Sweeney et al. PWS 2255	YU	MN937390	P.W. Sweeney et al. PWS 2255	YU	MN937421	P.W. Sweeney et al. PWS 2255	YU
Viburnum davidii Franchet	KF019821	M.J. Donoghue WC 269	YU	KF019765	M.J. Donoghue WC 269	YU	KF019785	M.J. Donoghue WC 269	YU	KF019807	M.J. Donoghue WC 269	YU
Viburnum propinquum Hemsley	MN952563	P.W. Sweeney et al. PWS 2188	YU	MN914776	P.W. Sweeney et al. PWS 2188	YU	MN937401	P.W. Sweeney et al. PWS 2188	YU	MN937432	P.W. Sweeney et al. PWS 2188	YU
sect. Solenotinus Candolle
Viburnum brachybotryum Hemsley	MN952551	P.W. Sweeney et al. PWS 2222	YU	MN914761	P.W. Sweeney et al. PWS 2222	YU	MN937386	P.W. Sweeney et al. PWS 2222	YU	MN937417	P.W. Sweeney et al. PWS 2222	YU
Viburnum brevitubum (P. S. Hsu) P. S. Hsu	MN952528	P.W. Sweeney et al. PWS 2580	YU	MN987598	P.W. Sweeney et al. PWS 2580	YU	MN987732	P.W. Sweeney et al. PWS 2580	YU	MN987616	P.W. Sweeney et al. PWS 2580	YU
Viburnum chingii P. S. Hsu	MN952554	P.W. Sweeney et al. PWS 2247	YU	MN914764	P.W. Sweeney et al. PWS 2247	YU	MN937389	P.W. Sweeney et al. PWS 2247	YU	MN937420	P.W. Sweeney et al. PWS 2247	YU
Viburnum corymbiflorum P. S. Hsu & S. C. Hsu	HQ591961	X. Gao 1706	A	HQ591573	X. Gao 1706	A	-	-	-	-	-	-
Viburnum erubescens Wallich	AY265127	Boufford et al. 27190	A	HQ591581	Boufford et al. 27190	A	HQ591655	Boufford et al. 27190	A	HQ591724	Boufford et al. 27190	A
Viburnum farreri Stearn	AY265128	M.J. Donoghue & R.C. Winkworth 18	YU	HQ591582	M.J. Donoghue & R.C. Winkworth 18	YU	HQ591656	M.J. Donoghue & R.C. Winkworth 18	YU	HQ591725	M.J. Donoghue & R.C. Winkworth 18	YU
Viburnum grandiflorum Wallich ex Candolle	KF019814	M.J. Donoghue WC 271	YU	KF019755	M.J. Donoghue WC 271	YU	KF019775	M.J. Donoghue WC 271	YU	KF019797	M.J. Donoghue WC 271	YU
Viburnum henryi Hemsley	KF019815	M.J. Donoghue WC 272	YU	KF019756	M.J. Donoghue WC 272	YU	KF019776	M.J. Donoghue WC 272	YU	KF019798	M.J. Donoghue WC 272	YU
Viburnum odoratissimum Ker Gawler	AY265141	R. Olmstead 118	WTU	HQ591609	R. Olmstead 118	WTU	HQ591678	R. Olmstead 118	WTU	HQ591750	R. Olmstead 118	WTU
Viburnum oliganthum Batalin	HQ591971	D.E. Bouffourd et al. 27175	A	HQ591610	D.E. Bouffourd et al. 27175	A	-	D.E. Bouffourd et al. 27175	A	HQ591751	D.E. Bouffourd et al. 27175	A
Viburnum subalpinum Handel-Mazzetti	HQ591979	Heng 11878	A	MN987613	P.W. Sweeney et al. PWS 2292	YU	MN987747	P.W. Sweeney et al. PWS 2292	YU	MN987631	P.W. Sweeney et al. PWS 2292	YU
Viburnum taitoense Hayata	KF019816	K-F. Chung KFC 1941	YU	KF019757	K-F. Chung KFC 1941	YU	KF019777	K-F. Chung KFC 1941	YU	KF019799	K-F. Chung KFC 1941	YU
Viburnum yunnanense Rehder	MN952534	P.W. Sweeney et al. PWS 2275	YU	MN987604	P.W. Sweeney et al. PWS 2275	YU	MN987738	P.W. Sweeney et al. PWS 2275	YU	MN987622	P.W. Sweeney et al. PWS 2275	YU
sect. Tomentosa (Maximowicz) Nakai
Viburnum hanceanum Maximowicz	MN952546	P.W. Sweeney et al. PWS 2195	YU	MN914756	P.W. Sweeney et al. PWS 2195	YU	MN937381	P.W. Sweeney et al. PWS 2195	YU	MN937412	P.W. Sweeney et al. PWS 2195	YU
Viburnum plicatum Thunberg	AY265143	M.J. Donoghue & R.C. Winkworth 10	YU	HQ591613	M.J. Donoghue & R.C. Winkworth 10	YU	HQ591681	M.J. Donoghue & R.C. Winkworth 10	YU	HQ591754	M.J. Donoghue & R.C. Winkworth 10	YU
sect. Sambucina Kern
Viburnum inopinatum Craib	KJ795808	P.W. Sweeney et al. PWS 2091	YU	KF019750	P.W. Sweeney et al. PWS 2091	YU	KF019770	P.W. Sweeney et al. PWS 2091	YU	KF019792	P.W. Sweeney et al. PWS 2091	YU
Viburnum leiocarpum P. S. Hsu	MN952547	P.W. Sweeney et al. PWS 2265	YU	MN914757	P.W. Sweeney et al. PWS 2265	YU	MN937382	P.W. Sweeney et al. PWS 2265	YU	MN937413	P.W. Sweeney et al. PWS 2265	YU
Viburnum ternatum Rehder	MN952538	P.W. Sweeney et al. PWS 2264	YU	MN987609	P.W. Sweeney et al. PWS 2264	YU	MN987743	P.W. Sweeney et al. PWS 2264	YU	MN987627	P.W. Sweeney et al. PWS 2264	YU
sect. Opulus (Miller) Candolle
Viburnum koreanum Nakai	EF462983	H. Yamaji 5170	MO	-	-	-	-	-	-	-	-	-
Viburnum opulus var. sargentii Koehne	AY265148	M.J. Donoghue & R.C. Winkworth 17	YU	HQ591621	M.J. Donoghue & R.C. Winkworth 17	YU	HQ591688	M.J. Donoghue & R.C. Winkworth 17	YU	HQ591762	M.J. Donoghue & R.C. Winkworth 17	YU
Viburnum opulus Linnaeus	HQ591972	W.L. Clement 250	YU	HQ591611	W.L. Clement 250	YU	HQ591679	W.L. Clement 250	YU	HQ591752	W.L. Clement 250	YU
sect. Odontotinus Rehder
Viburnum fengyangshanense Z. H. Chen P. L. Chiu et L. X. Ye	*	L.C. Zhao et al. ZLC 39	JXAU	*	L.C. Zhao et al. ZLC 39	JXAU	*	L.C. Zhao et al. ZLC 39	JXAU	*	L.C. Zhao et al. ZLC 39	JXAU
Viburnum erosum Thunberg	*	Y.L. Lin et al. LYL 49	JXAU	*	Y.L. Lin et al. LYL 49	JXAU	*	Y.L. Lin et al. LYL 49	JXAU	*	Y.L. Lin et al. LYL 49	JXAU
Viburnum lancifolium P. S. Hsu	*	L.C. Zhao et al. ZLC 30	JXAU	*	L.C. Zhao et al. ZLC 30	JXAU	*	L.C. Zhao et al. ZLC 30	JXAU	*	L.C. Zhao et al. ZLC 30	JXAU
Viburnum squamulosum P. S. Hsu	*	L.C. Zhao et al. ZLC 18	JXAU	*	L.C. Zhao et al. ZLC 18	JXAU	*	L.C. Zhao et al. ZLC 18	JXAU	*	L.C. Zhao et al. ZLC 18	JXAU
Viburnum erosum Thunberg	AY265126	M.J. Donoghue & R.C. Winkworth 16	YU	HQ591580	M.J. Donoghue & R.C. Winkworth 16	YU	MN937394	M.J. Donoghue et al. 4	YU	MN937425	M.J. Donoghue et al. 4	YU
Viburnum betulifolium Batalin	MN952550	P.W. Sweeney et al. PWS 2344	YU	MN987606	M.J. Donoghue & K-F. Chung KFC1950	YU	MN987740	M.J. Donoghue & K-F. Chung KFC1950	YU	MN987624	M.J. Donoghue & K-F. Chung KFC1950	YU
Viburnum dilatatum Thunberg	AY265122	M.J. Donoghue & R.C. Winkworth 19	YU	MN914767	P.W. Sweeney et al. PWS 2209	YU	HQ591652	M.J. Donoghue & R.C. Winkworth 19	YU	MN937423	P.W. Sweeney et al. PWS 2209	YU
Viburnum foetidum Wallich	MN952539	P.W. Sweeney et al. PWS 2250	YU	MN987610	P.W. Sweeney et al. PWS 2250	YU	MN987744	P.W. Sweeney et al. PWS 2250	YU	MN987628	P.W. Sweeney et al. PWS 2250	YU
Viburnum foetidum var. ceanothoides (C. H. Wright) Handel-Mazzetti	JF979013	zhyz-048	KUN	JF956797	zhyz-048	KUN	-	-	-	JF944783	zhyz-048	KUN
Viburnum foetidum var. rectangulatum (Graebner) Rehder	KF019818	K.F. Chung KFC 1942	YU	KF019759	K.F. Chung KFC 1942	YU	KF019779	K.F. Chung KFC 1942	YU	KF019801	K.F. Chung KFC 1942	YU
Viburnum fordiae Hance	MN952527	P.W. Sweeney et al. PWS 2201	YU	MN987597	P.W. Sweeney et al. PWS 2201	YU	MN987731	P.W. Sweeney et al. PWS 2201	YU	MN987615	P.W. Sweeney et al. PWS 2201	YU
Viburnum japonicum (Thunberg) C. K. Spreng.	AY265131	M.J. Donoghue & R.C. Winkworth NVI1	YU	HQ591592	M.J. Donoghue & R.C. Winkworth NVI1	YU	HQ591664	M.J. Donoghue & R.C. Winkworth NVI1	YU	HQ591733	M.J. Donoghue & R.C. Winkworth NVI1	YU
Viburnum formosanum (Hance) Hayata	JQ805218	Leu 902	A	KF019760	M.J. Donoghue & J.M. Hu J-M Hu 2007	YU	KF019780	M.J. Donoghue & J.M. Hu J-M Hu 2007	YU	KF019802	M.J. Donoghue & J.M. Hu J-M Hu 2007	YU
Viburnum integrifolium Hayata	JQ805219	Ming-Hsien Chen 21	MO	KF019761	M.J. Donoghue & K-F. Chung KFC1946	YU	KF019781	M.J. Donoghue & K-F. Chung KFC1946	YU	KF019803	M.J. Donoghue & K-F. Chung KFC1946	YU
Viburnum corylifolium J. D. Hooker & Thomson	KF019817	David Chatelet, 103-99A	A	MN987608	P.W. Sweeney et al. PWS 2249	YU	MN987742	P.W. Sweeney et al. PWS 2249	YU	MN987626	P.W. Sweeney et al. PWS 2249	YU
Viburnum luzonicum Rolfe	HQ591970	Shen 673	A	MN914772	P.W. Sweeney et al. PWS 2321	YU	MN937397	P.W. Sweeney et al. PWS 2321	YU	MN937428	P.W. Sweeney et al. PWS 2321	YU
Viburnum melanocarpum P. S. Hsu	AY265138	M.J. Donoghue & R.C. Winkworth 12	YU	MN987612	P.W. Sweeney et al. PWS 2560	YU	MN987746	P.W. Sweeney et al. PWS 2560	YU	MN987630	P.W. Sweeney et al. PWS 2560	YU
Viburnum mullaha Buchanan-Hamilton ex D. Don	KF019819	M.J. Donoghue WC 274	YU	KF019762	M.J. Donoghue WC 274	YU	KF019782	M.J. Donoghue WC 274	YU	KF019804	M.J. Donoghue WC 274	YU
Viburnum parvifolium Hayata	KF019820	M.J. Donoghue, KFC 1953	YU	KF019763	M.J. Donoghue, KFC 1953	YU	KF019783	M.J. Donoghue, KFC 1953	YU	KF019805	M.J. Donoghue, KFC 1953	YU
Viburnum sempervirens K. Koch	HQ591976	Hu & But 21891	A	MN914779	P.W. Sweeney et al. PWS 2191	YU	MN937403	P.W. Sweeney et al. PWS 2191	YU	MN937435	P.W. Sweeney et al. PWS 2191	YU
Viburnum setigerum Hance	HQ591977	M.J. Donoghue 102	YU	MN914780	P.W. Sweeney et al. PWS 2554	YU	MN937404	P.W. Sweeney et al. PWS 2554	YU	MN937436	P.W. Sweeney et al. PWS 2554	YU
Viburnum wrightii Miquel	HQ591986	Yonekura 1362	A	MN914784	M.J. Donoghue et al. 1	YU	MN937408	M.J. Donoghue et al. 1	YU	MN937440	M.J. Donoghue et al. 1	YU
sect. Urecolatum Winkworth & Donoghue
Viburnum urceolatum Sieb. et Zucc.	AY265155	M.J. Donoghue NVI	-	HQ591637	M.J. Donoghue NVI	-	HQ591697	M.J. Donoghue NVI	-	HQ591777	M.J. Donoghue NVI	-
sect. Lutescentia Clement & Donoghue
Viburnum amplifolium Rheder	MN952543	P.W. Sweeney et al. 2252	YU	MN914753	P.W. Sweeney et al. 2252	YU	MN937378	P.W. Sweeney et al. 2252	YU	MN937409	P.W. Sweeney et al. 2252	YU
Viburnum lutescens Blume	MN952559	P.W. Sweeney et al. 2077	YU	MN914771	P.W. Sweeney et al. 2077	YU	MN937396	P.W. Sweeney et al. 2077	YU	MN937427	P.W. Sweeney et al. 2077	YU
Viburnum pyramidatum Rheder	MN952533	P.W. Sweeney et al. 2272	YU	MN987603	P.W. Sweeney et al. 2272	YU	MN987737	P.W. Sweeney et al. 2272	YU	MN987621	P.W. Sweeney et al. 2272	YU
sect. Coriacea (Maxim.) Kern
Viburnum cylindricum Buch.-Ham. ex D. Don	MN952556	M.J. Donoghue WC 268	YU	KP281811	P.W. Sweeney et al. 2233	YU	MN937391	P.W. Sweeney et al. 2233	YU	KP281819	M.J. Donoghue WC 268	YU
Outgroups
Sambucus canadensis Linnaeus	AY265157	T. Eriksson s.n	S	KP089308	BOP 010269	-	AF130196	K.-J. Kim 12887	TEX	KP088849	BOP 010269	-
Star symbol indicates the newly obtained sequences in the study.
